# Supplementary material for: Assessment of the Malting Process of Purgatory Bean and Solco Dritto Chickpea Seeds
Source: Foods. 2023 Aug 24;12(17):3187. doi: 10.3390/foods12173187 (PMC10486599; doi:10.3390/foods12173187)
Supplement: Supplementary file 1 [file foods-12-03187-s001.zip]

Archive with 1 entries (1 files):
- foods-2550163-supplementary.pdf
